# Supplementary material for: Analysis of differences in the rumen microbiome and metabolic function in prepartum dairy cows with different body condition scores
Source: Anim Microbiome. 2024 Jun 24;6:35. doi: 10.1186/s42523-024-00324-5 (PMC11194928; doi:10.1186/s42523-024-00324-5)
Supplement: Supplementary file 1 — Additional file 1. [file 42523_2024_324_MOESM1_ESM.xlsx]

## Sheet: LBCS-vs-HBCS.filter.name.annot
metabolite	LBCS-1	LBCS-2	LBCS-3	LBCS-4	LBCS-5	LBCS-6	HBCS-1	HBCS-2	HBCS-3	HBCS-4	HBCS-5	HBCS-6	log2_FC(case_mean/control_mean)	Pvalue	VIP
Hydroquinidine	1.34285e+06	3.31918e+06	2.32565e+06	4.01774e+06	3.03194e+06	3.31451e+06	5.3003e+06	4.1586e+06	3.37339e+06	4.44327e+06	6.49214e+06	7.09936e+06	0.830977	0.00909023	18.622
C17-sphinganine	1.05474e+06	935016	2.75959e+06	1.13471e+06	960142	1.53174e+06	1.73411e+06	2.05655e+06	1.49259e+06	3.53677e+06	3.87455e+06	3.15926e+06	0.920506	0.0322144	12.8576
Thymol-beta-d-glucoside	1.06556e+06	2.72454e+06	1.9977e+06	2.96243e+06	2.53859e+06	3.17355e+06	3.42889e+06	3.64518e+06	3.06822e+06	2.89555e+06	3.50534e+06	3.23551e+06	0.451642	0.0247532	11.2045
Dodecanedioic acid	711695	2.47771e+06	2.34301e+06	2.75182e+06	2.22925e+06	2.26388e+06	1.47338e+06	1.30283e+06	1.45866e+06	1.33686e+06	1.18198e+06	1.16437e+06	-0.690368	0.0219256	10.71
Sclareol	584351	1.30869e+06	1.11289e+06	1.02524e+06	990377	630502	1.7831e+06	1.72988e+06	1.38695e+06	1.6859e+06	1.233e+06	1.49159e+06	0.720074	0.00184069	10.3892
Creatinine	253849	547445	500152	612725	827230	980997	533066	493386	1.71707e+06	1.91314e+06	1.80021e+06	1.57613e+06	1.10971	0.0302469	9.90013
Enterolactone	2.16283e+06	1.21517e+06	902102	983301	995438	1.03939e+06	813945	969467	804819	817027	264953	221928	-0.906985	0.0356318	8.6773
Blood group a trisaccharide	354442	1.19983e+06	954087	1.61467e+06	1.27197e+06	952459	1.06102e+06	682631	506922	462131	232806	203573	-1.01125	0.0331328	8.4968
8-gingerol	539066	1.43967e+06	1.09224e+06	1.52293e+06	1.3923e+06	1.5048e+06	1.75086e+06	1.71171e+06	1.6028e+06	1.91101e+06	1.6247e+06	1.66449e+06	0.454581	0.0171996	8.27261
(r)-2-hydroxystearic acid	1.42104e+06	1.78753e+06	717706	766590	1.03807e+06	690199	642543	723192	725586	771165	404363	375573	-0.817932	0.0395805	7.77621
10-hydroxy-4z,7z,11e,13z,16z,19z-docosahexaenoic acid	362194	1.0313e+06	1.15334e+06	1.18091e+06	822646	298389	578307	428481	458477	211695	335379	205386	-1.12854	0.0279923	7.73256
Tetrahydrocorticosterone	378559	1.34461e+06	1.01963e+06	1.3494e+06	963032	1.31972e+06	1.59297e+06	1.41827e+06	1.45521e+06	1.49255e+06	1.43907e+06	1.26993e+06	0.443284	0.0375687	7.21724
Mestranol	322034	776176	598991	987438	748166	781225	1.04847e+06	838248	912181	1.04412e+06	1.04471e+06	1.11498e+06	0.510414	0.014224	6.65604
Harpagoside	69168.5	362511	370032	847418	746171	822201	283352	130371	312167	312767	169332	168626	-1.22482	0.0440291	6.2437
Clethodim	42878.6	86229.8	87358.4	98419.8	181650	179477	72834.8	61790.3	419529	457463	696120	662126	1.80968	0.034017	6.23567
4-androsten-11.beta.-ol-3,17-dione	255162	730494	541124	615226	690505	617899	819301	620681	952843	864649	827799	822313	0.508246	0.0146255	6.0004
Estrone	482094	1.02502e+06	902931	924093	584852	597424	641390	495307	453532	563680	430697	404682	-0.595375	0.0273639	5.90043
Phytanic acid	644635	819460	532468	464087	644541	315416	379961	337678	275588	304014	548964	215005	-0.730761	0.0237521	5.66515
6,8-dihydroxy-2,2,4,4-tetramethyl-7-(3-methylbutanoyl)-9-(2-methylpropyl)-9h-xanthene-1,3-dione	318750	846857	597159	957542	662464	697006	944433	796340	856986	1.03457e+06	826109	1.01095e+06	0.42289	0.0409459	5.50779
2-linoleoyl-1-palmitoyl-sn-glycero-3-phosphoethanolamine	532924	628797	278447	399397	480982	577188	310309	407638	267268	281655	256900	224441	-0.729047	0.00813719	5.46909
.alpha.-tocopheryl acetate	417843	580630	389891	482625	522213	492687	331179	333225	408057	320829	222761	248714	-0.630022	0.00146695	5.43452
Calcitriol	551973	929018	884259	913705	822410	993769	1.07517e+06	1.05757e+06	1.07558e+06	887635	1.00427e+06	1.13096e+06	0.290387	0.0258209	5.16496
Cinchonine	210758	558775	488695	639276	526150	620493	762560	700877	668773	650019	636640	672049	0.426387	0.0250365	5.02421
Bilobol	307957	637420	392912	484429	367332	321997	612228	563319	558848	557175	566830	627837	0.472807	0.0110787	4.96374
5-aminovaleric acid	235754	363159	316249	322737	213566	450756	136975	150916	203262	201098	245767	199163	-0.742224	0.00821276	4.5068
2alpha-acetoxy-3beta,22alpha-stictandiol	126525	327154	316406	278756	242650	158156	476768	341843	359493	346896	326252	367001	0.613721	0.010137	4.4987
3,4-dihydroxyhydrocinnamic acid	325638	466726	238042	254188	258643	298189	492736	504575	469386	271138	480995	439770	0.529843	0.0206021	4.38058
Domoic acid	17643.6	55366.2	59364.2	64706.9	99097.2	104597	49415.6	40285.1	242489	261260	337387	294690	1.61254	0.0284164	4.37863
5.beta.-pregnane-3.alpha.,17.alpha.,20.alpha.-triol	4457.91	187470	190079	5412.06	10434	11569.3	243625	204079	234782	239657	263895	4700.81	1.5402	0.0392534	4.17679
Maltotetraose	63357.1	229703	194200	390846	262672	311456	193267	111003	141193	123409	65475.1	52234.3	-1.08077	0.028794	4.17142
Rimsulfuron	108351	247128	200123	426816	444049	453197	225004	119634	200673	199292	142197	156848	-0.84884	0.0497103	4.16812
L-homocysteic acid	322994	520259	509824	490604	488192	468838	537862	542113	563452	595717	587473	588803	0.286271	0.00854062	4.0025
.beta.-tocotrienol	100147	244405	59836.7	78376.4	218873	203702	291225	269306	246082	284577	237962	200632	0.756797	0.015187	3.90846
2,6-di-tert-butylphenol	90348.1	153128	176577	165470	150353	137857	193463	210442	225301	279181	246437	220659	0.654674	0.000710273	3.88114
Plumieride	28231.9	141697	165941	295832	261129	262373	105146	53790.7	109079	104109	61397.8	62666.9	-1.21919	0.0268796	3.87605
Octacosanoic acid	231639	172509	80272.7	65485.8	147813	228794	257929	270720	267876	243037	260741	213737	0.70852	0.00898333	3.87585
2'-deoxyinosine	209904	228921	120635	204703	193783	232678	125645	118264	115731	93744.5	137519	125740	-0.732391	0.00122333	3.76296
Bergaptol	133903	205505	196914	187440	178242	184775	79790.3	166029	109591	104277	81990.1	67831.1	-0.834336	0.00113633	3.73508
L-leucyl-l-proline	12476.3	19387.8	20097.5	19035.9	11881.9	18018.9	15144.8	15742.2	187028	263925	38358.8	234217	2.90246	0.0434489	3.72425
Pechueloic acid	69651.3	308364	299823	146738	297063	304408	92467.9	117595	158933	219297	49632.4	138401	-0.877287	0.04918	3.71003
Isoleucine	68015.1	245325	190430	265455	194630	184990	165917	56421.1	119728	106527	75922.5	70840.8	-0.948357	0.0177091	3.65276
L-dihydroorotate	201930	279692	45777.4	81967.4	152312	145626	91496.4	64628.1	53484.3	46397.1	59564.9	54775.2	-1.29272	0.0277151	3.55458
12-hete-[d8]	209810	304137	215102	109086	248003	259631	167233	188165	149269	156877	105905	78717.9	-0.669416	0.0252099	3.38176
N-glycolylneuraminic acid	57432.2	248060	174329	220490	229897	126840	148012	87416.9	98959.8	85736.6	64317.1	74399.7	-0.919528	0.0270167	3.38144
Leiocarposide	80899.4	244354	292763	228318	205669	220226	68724.7	227705	116164	139163	91237.4	123548	-0.730922	0.0441203	3.27733
Succinate	42900.6	195615	94391.8	120611	122420	73680.2	47761.4	39964.3	54963	41364.6	28171.2	26285.2	-1.44555	0.0104567	3.24181
[dala2] .alpha.-neo-endorphin (1-2), amide	114949	180702	129499	161258	158384	99949.9	216551	195573	192824	223044	183511	186449	0.503987	0.00206676	3.19001
Resiniferatoxin	41924.3	109866	31931	56566.9	65231.2	50773.4	52451.3	30595.9	224328	216416	162536	146514	1.22498	0.0468712	3.18336
(2e,4e)-12-hydroxy-13-(hydroxymethyl)-3,5,7-trimethyltetradeca-2,4-dienedioic acid	19479.2	161058	154244	74255.4	199832	78127	60833.2	47677.1	42298.8	27057.7	32607.9	41137.9	-1.4491	0.0273352	3.1591
2-hexenal	52030.7	112654	103708	145728	112187	140385	107945	89291.4	224328	192961	258975	236960	0.736063	0.0427566	3.10674
1-phenylethanol	74768.9	116626	159290	201920	135799	150669	86314.7	108713	78690	80609.6	65449.6	58040.6	-0.812336	0.00968167	3.04186
Maltose	176971	225294	307938	297716	291636	321207	229920	173988	237058	227384	174183	171444	-0.416931	0.0285333	3.03613
Lauryldimethylamine oxide	116589	281696	198456	234151	255504	261652	277188	265611	311115	351962	276244	276356	0.383453	0.0342741	3.03044
Corticosterone	103471	209536	186455	180024	187454	216429	262515	250476	195568	215170	234842	292390	0.421483	0.018008	2.98514
2-methylquinolin-4-ol	64247.3	1025.39	45779.6	146383	119915	98460.1	7315.78	49637.5	2174.41	36786	2367.06	1389.16	-2.25516	0.0224674	2.9543
Dibucaine	91037.8	164004	139408	141376	150615	152604	187083	160711	192964	192049	210852	192632	0.437514	0.00245528	2.89984
[(1as,1bs,5s,5as,6s)-6-hydroxy-6-(hydroxymethyl)-2-[[(2r,3r,4s,5s,6r)-3,4,5-trihydroxy-6-(hydroxymethyl)oxan-2-yl]oxymethyl]-1b,5,5a,6a-tetrahydro-1ah-oxireno[3,4]cyclopenta[1,3-d]pyran-5-yl] 3-methylbutanoate	15506.5	67855.4	97428.6	147967	138108	147889	52197.6	26302.4	57514.4	55558.8	35139.3	35341.6	-1.23014	0.0253576	2.84564
Val-His	124647	54215.6	57108.4	55633.2	58230.4	63135.4	31927.5	36590.2	19342.6	24524.4	16045	15174.8	-1.52394	0.00344083	2.73903
N,n-dimethylformamide	19534.7	37236.2	15089.8	16882.5	29499.9	26373.5	58049.5	27956.9	66978.3	88234	81514.1	67752.5	1.43303	0.00134109	2.67392
4-pyridoxic acid	189864	190212	233330	254877	171056	156562	132677	129066	102002	117137	212461	180323	-0.452945	0.0416909	2.64899
6-hydroxyflavone	54184.8	110502	110840	121022	109509	104796	71614.2	61409.2	61978	68206.4	44242.3	54930.9	-0.75332	0.00285435	2.63622
1,2-dioleoyl-sn-glycerol	172149	240003	106838	147830	136593	196767	142752	155558	105375	118060	81389.6	84163.2	-0.541256	0.0461036	2.55682
Pi 34:2	45417	124820	73858	124314	99758.1	130288	69894.6	59615	61142.3	75885.1	33670.9	26031.8	-0.87531	0.0183344	2.55301
7-dehydrocholesterol	31132.1	47365.4	16900.8	22741.3	40058.6	65973.5	80056.3	82144.8	61718.1	70876.4	76160.2	60990.8	0.946249	0.00174354	2.44542
Corticosterone 21-acetate	24571.7	52879.7	50176.5	54682.2	13565.8	10881.4	81331	51881	68005.9	64249	67099.1	92937.7	1.04123	0.00499982	2.42591
Cytidine 3'-monophosphate	21809	50744.1	12737.4	19497.4	41649.2	73733.5	42446.8	27374.1	104651	101151	99447.5	97982.9	1.10338	0.0321345	2.40367
Deoxycytidine	17178.9	39213.9	47067.2	54604.1	47006.7	43114.9	51958.9	34969.2	120975	120941	82079.4	84918	0.99846	0.0221441	2.39863
Citrate	4327.04	6053.83	5535.21	4974.49	6765.23	9213.71	48533.4	43195.9	26730.5	28210.8	30605.3	28042.9	2.47737	2.60127e-05	2.38121
Oridonin	28682.3	58634.9	89999.6	101043	44181.9	101196	29734.8	58728.1	25073.3	18297.1	28256.1	26930.4	-1.17998	0.017835	2.38101
Fludrocortisone	47135.5	81478.3	64129.2	78959.1	4699.38	4268.45	11648.8	11163.8	8764.6	1623.26	5572.16	7348.69	-2.60537	0.0214986	2.3377
Arabinose 5-phosphate	17336.6	69101.8	89572.5	124895	45648.4	66163.5	29643.5	30308.6	28326.2	19467.2	33271.2	37733	-1.20722	0.0283123	2.2992
Sulfallate	28799.4	48083.1	27639.4	72486.6	59434.7	59578.4	11120.8	8875.77	39724.4	19584.9	11470.3	11305.7	-1.53598	0.00429702	2.29732
3-hydroxyanthranilic acid	16497.9	95545.4	60368.7	64044.8	62050.7	61062.4	25058.6	23986.4	21549.2	20836.4	30125	40569	-1.14917	0.0118874	2.2572
Oleanolic acid	44432.9	57608.4	56963.4	64567.5	23414.6	52944.8	23029.4	23405.2	16993.2	21372.3	25182.7	18178.1	-1.22668	0.000848993	2.2571
Adonixanthin	51931	76071.9	61500.7	77151.4	52409	88288.6	41701.9	81464.6	26147.1	19339.8	16856.6	14530.8	-1.02598	0.0168103	2.24105
Fahfa 36:3	117663	85185.7	56119.9	59044.3	124067	113992	76905.6	66590.2	42954.4	48461.2	53349.6	54181.6	-0.69941	0.0238212	2.23348
Methionine sulfoxide	33308.9	32939.7	53035.1	83172.8	61484	78044.2	13519.6	14167.1	40893.3	17198.8	31561.2	33921.4	-1.17689	0.00974233	2.20699
C14-sas (tentative)	48299.2	115529	109676	105241	96117.1	81872.4	120794	127251	114400	129228	123413	129602	0.419648	0.0130098	2.18089
Cellobiose	9426.05	44214.3	28397.4	100897	82044.9	91795.3	33445.8	10589.2	26040.1	27633.2	17530.7	21228.8	-1.38645	0.0403745	2.17577
Glycylproline	43079.3	52063	44021.7	55490.1	59541.1	53812.8	55171.5	49999.6	3012.59	2486.39	3390.38	3131.97	-1.39409	0.0147216	2.17147
17,20-dimethylprostaglandin f1.alpha.	61812.6	60281.6	50311.8	22865.7	40711	25163.6	55878.7	65744.2	77295.1	87463.7	79744.8	69289.9	0.737537	0.00571624	2.14978
Tridecanoic acid (Tridecylic acid)	221872	169218	143238	142462	152910	147127	170505	126479	130969	120261	105578	105463	-0.363521	0.0452899	2.14516
Sulthiame	134959	104992	64779.4	104572	98677.6	113620	68331.3	61392.3	66459	69145.3	95575.2	81702.6	-0.489964	0.0189069	2.14071
Piperine	7652.37	16128	14120.9	15077.5	19976.5	16536.8	26121.1	15060.6	62967.6	64643.8	45887.7	45610.2	1.54029	0.0061176	2.12286
Cis-moxifloxacin acyl-.beta.-d-glucuronide	12103.4	72693.5	77486.5	90282.2	57348.3	58950.6	48989.5	45291.8	8776.8	9472.16	4172.77	47029.8	-1.17175	0.0368692	2.12273
L-carvone	49715.1	93323.7	76117	78304.6	77342.3	80830.4	103588	111346	98537.3	92696.9	94908.9	113255	0.431147	0.00300219	2.11571
1-palmitoyl-2-linoleoyl-sn-glycero-3-phospho-(1'-rac-glycerol)	83539.1	118922	70038.8	94330.7	97901.9	115876	72028.1	76421.1	78042.1	83480	47037.9	43954.3	-0.534095	0.0157323	2.08475
Phytofluene	110024	125792	76524.6	85400.1	114666	136215	82585.8	91366.8	82540.9	87602.9	62618.6	62632.4	-0.466721	0.0192105	2.06466
Perillic acid	43000.4	112055	98432.2	108055	114842	122306	91119.7	86813.4	57504.7	56096.2	55140.8	61035.1	-0.554267	0.0410786	2.03888
Condelphine	64197.9	91127.4	103766	81069.5	91218.7	105096	121502	89447.6	118620	99399.3	139367	144200	0.409451	0.0213521	2.03648
Betulinic acid	66329.7	86620.5	75325.5	80116.1	76349	84021.9	131890	112427	89304.1	96754.9	108513	82610.4	0.406895	0.00891281	2.02935
Dihydrojasmonic acid	31894.8	97175.1	98261.6	110732	89282.9	89723.9	61834.1	55088	61672	58871.1	53197.3	51878.5	-0.594085	0.0293183	1.99308
Glycidol	29921.5	33090.4	84403.3	17793.8	38681.1	22842.6	10220.4	10383	15114.7	1130.87	11456.7	12035.1	-1.90979	0.0195562	1.97975
L-arabinitol	76015.4	65941.9	70247.7	58980.4	57473	43079.5	55542	32587	26344.6	27011	47512.3	39381.8	-0.702857	0.00520654	1.96299
Ile-Phe-Lys	4691.33	13318.7	11267.3	6046.32	11204	4482.31	11102.6	9956.59	48112.2	15516	61574.2	74843.5	2.11588	0.0357158	1.95865
D-glucarate	26072.1	54294.7	56730.7	54341.1	73327.2	50280.6	46287	43431.4	21927.4	21156.9	8979.88	18955.1	-0.970857	0.014096	1.95645
Diosgenin	30904.6	68097.4	55806.2	50889.5	55879.1	30331.2	69550.2	66009.9	66185	67456.4	82073.8	83839.7	0.575883	0.00670784	1.94188
Benazolin	47355.7	48435.7	41137.9	42488.9	41315.4	49096.9	47669.5	50215	74537.2	75837.2	80120.1	72316.5	0.570452	0.00431444	1.89172
Cyprodinil	66363.8	94439.8	79043.6	67618.4	80615.7	79298.3	56747	61102	52703.8	73802.2	49021.3	49061.8	-0.448752	0.00433713	1.84574
Ergothioneine	15786.7	41676.9	75939.1	82124.7	40490.8	42555.9	32270.6	29667.8	28730.3	29619.6	12702.8	11886	-1.04326	0.0395989	1.83952
Fahfa 34:1	31387.5	45033.5	22812.3	40841.2	42787.9	39814.3	24812.5	24616.8	17679.7	19326.4	15306.4	10948.1	-0.982593	0.00115094	1.79359
1,2-distearoyl-sn-glycero-3-phospho-l-serine	62404.3	105382	42968.7	54935.3	77488.6	85547.5	55804.4	58802.4	46561.7	53309.6	36551.6	32082.2	-0.598686	0.039147	1.77776
Phosphatidylethanolamine	6857.02	14607.7	13197.9	7281.23	20999.4	7847.63	35859.9	31996.2	26193.2	27692.6	23766.2	24438.8	1.26345	0.000244202	1.77612
(-)-(3s)-3-hydroxyquinine	43650.5	92313.3	91088.9	102650	80495.4	83373.5	70199.7	75839.3	65989.6	50278.8	46381.1	47074.3	-0.472343	0.0423232	1.73779
Guanosine 5'-diphospho-.beta.-l-fucose	11765.4	18100.8	8586.32	9840.25	18400.5	31504.3	29071.1	21468.7	42503.4	35471.9	39338.7	39286.7	1.07685	0.00327207	1.73596
L-palmitoylcarnitine	3061.92	4714.85	3073.68	2512	3463.8	3687.1	33126.9	22584.3	7334.48	8445.59	28426.8	24292.2	2.59815	0.0025498	1.71054
(n-(-2-acetamido))-2-aminoethanesulfonic acid	19980.7	52209	71050.8	74872.9	61972.8	61893.8	6888.9	38734.8	45722.7	37275.5	39013.4	37516.9	-0.737217	0.0428653	1.70991
Salidroside	68053.3	62315.1	87257.1	77875.7	61154.5	63550.7	63102.5	75795.7	41642.2	41778.7	33824.9	41008	-0.499897	0.0262236	1.70702
D-myo-inositol-1,2,3,5,6-pentaphosphate	8813.36	10858.2	11675.1	38264.9	12257.3	13664	18481.3	50421.9	38913.3	24911	64068.9	27369.5	1.2305	0.0285374	1.70542
Levetiracetam	23738.9	32273.9	57698.9	53097.6	40364.6	43533.9	21983.9	6673.28	33847.8	4098.65	30441.8	31341.4	-0.965509	0.0206475	1.69946
Mevalonic acid	41816.5	67075.9	31921.6	35236.9	25189.4	59849.1	34666.9	25706.4	23850	6938.78	25921.6	20879.9	-0.920255	0.0236934	1.69579
Benzeneheptanol, 3-hydroxy-4-[(1r,3s)-3-hydroxycyclohexyl]-.eta.,.eta.-dimethyl-, rel-	57290.9	55046.2	89460.2	72767	59330.2	61207.2	68768.5	60389.7	36647.5	38190.8	34776.3	33383.4	-0.53779	0.0314644	1.69012
Cytochalasin h	52314.8	62121.8	79038.9	57813.8	65151.2	69434.3	68404.4	69361.3	85713.3	73792.6	98239.8	120299	0.418708	0.0390154	1.68893
N-octanoylsphingosine	25021.6	60550.9	44624.1	45550.8	50207.4	53252.4	53958.4	61546	66018.8	67339.6	69027.9	67087.7	0.463441	0.0086282	1.65655
1-piperazinecarboxamide, n-phenyl-4-(2-quinolinylmethyl)-	36753.9	73625.7	63824.8	82686.6	68180.5	69309.7	58222.4	57068.1	44456	38478.4	37696	41682.8	-0.506564	0.0247138	1.65023
Ala-Ala-Lys	70219.8	79282.2	68405.4	92500.8	45410.8	84062.4	55430	56691.1	58473.2	55096.2	48697.4	51707.4	-0.431821	0.0194045	1.63753
Pe(18:0/9-hode)	29453.5	45973.4	9696.01	31943.8	39958.6	54023.6	34918.9	31001.9	5688.59	5087.89	5811.31	5204.83	-1.26671	0.0374423	1.6321
Itaconic acid	2963.24	6057.8	8679.02	14493.4	11024.1	13927.8	6356.13	7549.38	34519.6	41535.9	41973.5	38764.2	1.57874	0.0241076	1.63084
Glycerol	9935.84	20798.1	27722.4	56630.3	45268.3	40622.2	28846.7	46715.1	67619.7	69343	57906.8	55600.2	0.697979	0.0490304	1.60912
10-deacetylbaccatin iii	14940.3	33089.2	30972	30115.9	13181.7	31601.7	17773.4	9815.65	12717.7	7504.48	5664.11	6998.95	-1.34761	0.00364518	1.60087
Phe-Gly-Gly	1818.91	38590	42495.8	37876.4	40855.2	8022.58	24943	15668.1	2544.83	2930.76	3038.59	2402.42	-1.71922	0.0413608	1.59977
Raltitrexed	8417.5	28566.4	37280.6	60372.8	50187.1	54732.5	24200.1	15472.6	26131.6	25247	15809.7	15410.8	-0.970276	0.038176	1.5953
Hypocrellin a	6121.58	25481.2	19413.3	54314	34228.3	37379.4	11455.3	7966.96	16208.1	13704.2	10053.6	7706.53	-1.39897	0.0238603	1.59292
Deacetylgedunin	83884	67723.4	43429.4	56465.4	62443.2	46503.8	46168.5	39040.6	46087.3	49819.9	43268.5	29726	-0.504339	0.0250965	1.57639
Caudatin	46053.3	75494.6	61806.4	49768	67908.6	64653.6	51276.7	50665.2	50130.7	38541.3	42539.4	32207.2	-0.462646	0.0131638	1.57597
2'-deoxycytidine 5'-monophosphate	10654.6	57765.7	36821.8	50897.2	39311.3	42543.7	28601.6	30476.5	15439.1	30129.9	9973.87	12759.7	-0.901781	0.0370031	1.56159
2-benzothiazolsulfonic acid	18441.8	40218.9	24011.3	37226.2	26993.9	17762.9	46806.1	61879.7	38439.3	54990.7	34122.9	28714.2	0.68629	0.0272515	1.56093
2-Deoxyribose 5-phosphate	8233.89	24982.1	8398.01	15667.9	25002.2	32097.8	32881.2	24162.4	52263.6	49786.5	28362.8	30134.3	0.927758	0.020714	1.55755
Enterodiol	36065.2	71351.2	55016.5	44912.9	48715.9	62883.6	65601.1	79193.7	59092.5	82333	69427.4	66025.2	0.402815	0.0220221	1.55705
Tyramine	19717.4	61856.2	52675.5	51536.6	49731.3	56082.5	47770.1	13828	41918.5	27681.2	25813.6	29624	-0.643765	0.0488868	1.48893
Borrelidin	21125.3	46266.8	35986	51470.4	54137	55615.5	22375.5	23184.7	30288.6	27989.3	36180.3	31739.3	-0.623444	0.0244083	1.48878
Erythrodiol	86501.7	107182	73153.5	81492.4	77169.7	99652.6	71415.5	62636.7	77777.3	88568.9	64158.2	60747.4	-0.304241	0.0383204	1.48364
Varenicline lactam	22220.5	46638.9	28068.2	55450	60490.4	53899.2	28557.3	24142.4	30303.2	27177.7	31768.3	27989	-0.650574	0.0325028	1.47834
Fahfa 28:0	28906.3	46496.7	68648.4	60418.8	55955.2	81596.9	44360.2	40042.6	34276.9	36573.4	44453.1	39077.4	-0.518387	0.0472659	1.47132
Inosine 5'-monophosphate	1469.6	10774.2	2677.05	5433.82	10952.5	8925.43	22653.8	14141.3	26689.1	19593.6	14125.2	15935.5	1.49165	0.0010633	1.47084
Pro-pro	35943.2	51638.8	51330.8	41658.1	29911	35534.9	25196.5	16964.4	33128.5	34700.4	30973.8	18706.2	-0.623667	0.0129931	1.46583
D-mannose 1-phosphate	3446.9	5667.12	4485	4496.33	5867.39	15463.7	17892.2	17682.8	19847.4	17414.1	21137	11579.6	1.42073	0.000637793	1.41497
Limonin	5832.34	22890.7	21844.7	36860.4	24485.7	18994.1	8765.07	6422.02	12026.3	11452.2	6899.29	7800.27	-1.29458	0.0114973	1.39447
Epalrestat	10300.2	33696.8	22082.6	22914.9	29479.5	23032.3	18525.7	14321.4	19527.9	4076.46	2319.7	2780.45	-1.201	0.0165215	1.39194
2-keto-l-gulonic acid	12695.2	33464.5	30225.2	37268.3	26795.5	32092.3	22046.7	28028	12943.4	11318.6	9433.55	9092.38	-0.893767	0.018567	1.3888
Cinchonidine	17462	30599.7	49563.5	28735	35620.3	29213.1	22584	21021.1	20103.4	19229	18197	10446.6	-0.776941	0.0168618	1.38738
9-hydroxy-9-[[(e)-2-(hydroxymethyl)-3-[3-(hydroxymethyl)-6-propan-2-ylcyclohex-2-en-1-yl]prop-2-enoyl]oxymethyl]-1-oxo-6-propan-2-yl-3,5a,6,7,8,9a-hexahydro-2-benzoxepine-4-carboxylic acid	29790.6	47333.9	52117.5	39678.3	38598.9	41569.2	46360	31419.8	35111.4	18172.1	18845.1	13167.7	-0.611112	0.0388241	1.38339
Ala-Lys	6392.61	19241	26095	41971	18828.4	23489.2	11862.6	9814.11	11890.2	5279.28	8473.72	8013.97	-1.29755	0.0198802	1.3816
5,7-dimethoxyflavone	14941.4	38387.5	29632.8	53189.8	48012.6	48709.2	28770.2	19740	27033.2	26160.6	20673.1	23288.6	-0.676883	0.0379544	1.37954
Cyhalothrin	27231.1	43891	34483	46926	45873.6	54346.5	38651	29863.8	30691.3	31019.2	24265.2	17842.1	-0.552522	0.0207816	1.37756
Dimethachlon	17514.3	10122.6	13830	15135.2	13463.5	13565	16453.6	18415.9	26552.5	26824.7	32319.2	30260.3	0.850783	0.0024243	1.37715
O-phosphoethanolamine	1608.18	3307.5	3111.26	1193.19	2610.62	1073.42	2855.64	2120.11	16697.2	39103.3	18798.9	16176.9	2.89147	0.0312412	1.35946
Lys-Arg-Arg	29590.2	63838.6	25573.4	32709.8	35480.9	35185.7	23197.9	18609.5	32827.7	26150.6	19521.1	17881.4	-0.686383	0.0425019	1.35925
3-hydroxymyristic acid	41774.1	57808.3	51385.7	66239.5	53342.8	44260.4	37188.7	34198	45683.4	40555.3	46256.5	37697.8	-0.381986	0.0150025	1.3415
His-Pro-Arg	6505.19	3961.14	28752.3	36721	29629.3	14192.9	9834.41	1756.25	10269.6	6101.26	4323.61	5104.86	-1.67944	0.0368942	1.3383
(.+/-.)-11-nor-.delta.9-tetrahydrocannabinol-9-carboxylic acid	13555.8	20862.1	45542.8	29243.9	18411.5	32500.5	23891.8	22678.3	13450.1	5509.85	4100.07	10268.4	-1.00288	0.0452557	1.32139
Ibudilast	4576.46	19153.5	36864.9	36457.9	29558.5	32368	13027.9	9207.86	18989.9	16631.9	12798.6	10331.5	-0.973062	0.0350812	1.3095
Cyproconazole	18197.4	48686.3	18160.3	38423.6	26537.8	33136.9	19431.3	22298.6	17092.6	15810.1	15723.2	17259.3	-0.767085	0.030659	1.30822
Caffeic acid	3090.86	3192.72	2623.46	2084.58	2716.62	3009.23	27568	23045	8583.69	10167.8	6719.22	5170.74	2.28109	0.0185663	1.30378
Trp-Cys	9156.18	12873.5	15639.7	26623.7	11162	39365	30536.6	27167.4	41097.9	39673.6	31020.9	23332.8	0.74795	0.0410614	1.30358
Afzelin	67337.2	77631.5	70300.3	72912.3	72586.6	60173.3	54988.6	55214	70243.8	67496.5	55407.9	43535.3	-0.279157	0.0242187	1.30313
Fahfa 34:2	25013	25730.2	19890	21987.6	31496.7	28438.4	24570.2	15987.4	12200.9	15140.8	12567.5	11075.9	-0.736822	0.00324655	1.29677
Imidazoleacetic acid	27203.1	19561.4	9567.62	20220.8	17768.4	18528.1	1611.9	1336.73	1643.46	10256.5	19341.9	14783.1	-1.20432	0.0221336	1.292
Phosphatidylethanolamine alkenyl 16	33614.1	35279.3	31705.5	23729.3	45115.4	31869.1	17737.2	32103.7	24254.1	24298.3	18927.7	17092.9	-0.582757	0.0123853	1.28841
3-hydroxybenzo(a)pyrene	13664.5	31208.2	35000.6	41162.7	26812.8	33922.3	27496	27125.1	14730.4	15182.1	13126.5	12081.7	-0.72801	0.031595	1.2845
Simetryn	20092.3	30528.9	28029.1	34123.8	29209.1	22413.2	25805.8	25127.3	16469.7	15560.2	6262.86	8963.01	-0.743549	0.0182567	1.27316
Porphobilinogen	41101.7	28751.4	39437.8	41315.1	33024.8	32933.2	29999.2	27404.1	22308.1	28657.4	25563.8	25013.2	-0.446259	0.00262809	1.27129
1-myristoyl-2-palmitoyl-sn-glycero-3-phosphocholine	27976.7	34415.8	17528.7	23999.4	30549.4	32225.1	20183.2	21010.2	18811.9	18340.9	15538.4	12756	-0.644456	0.00528499	1.26982
D-ribose	13722.9	27466.3	27891.7	41400.1	30249.3	33435.8	20067	21153.5	17569	14968.5	15498.5	18736.8	-0.689523	0.0166083	1.26509
Pg 44:10	21029.1	20064.1	13305.9	16182.2	18883.7	23719.3	10533.7	15011.5	8506.31	7291.71	9109.68	9443.3	-0.918137	0.000753168	1.26375
Ascorbic acid 6-palmitate	2763.03	6583.33	5436.95	5499.85	8227.26	9032.55	32260.7	9791.04	10838.2	7402.17	22892.4	21784.1	1.48334	0.0200237	1.26287
Silybin	13555.4	28067.1	21696.9	29300.5	29813.8	34714.8	22627.9	15924	15478.5	16676.8	13147.1	9667.54	-0.748753	0.0129681	1.25735
Glu-Lys	18372.3	31111.1	40251.4	40269.8	27002.1	33293.8	24968.3	23209.3	22652.1	21206.2	17126.7	17018.9	-0.592778	0.0154513	1.25559
Astringin	8399.13	16250	17045.8	28241.9	27905.8	33722.6	13421.2	10094.5	13304.6	13034.7	7865.51	6810.87	-1.02771	0.0206551	1.25518
Guanosine 5'-monophosphate (GMP)	2495.49	3862.2	2536.5	2641.24	3668.03	6588.61	10461.9	33265.7	8464.63	7949.73	23317.4	6287.55	2.04206	0.0301721	1.24948
5-hydroxy-3-(4-methoxyphenyl)-7-[3,4,5-trihydroxy-6-[(3,4,5-trihydroxy-6-methyloxan-2-yl)oxymethyl]oxan-2-yl]oxychromen-4-one	701.041	2239.67	10634.7	14079	1733.11	2083.36	4037.82	3237.93	21133.5	21388.9	26661.2	25994.4	1.70288	0.0371165	1.24526
Lactulose	7782.47	20378.4	20050.5	36102.6	25661.9	30666.7	16547.6	10336.7	16556.3	14240.5	7888.15	7462.03	-0.945445	0.0271815	1.24183
4-quinolinecarboxylate	22433.9	39258.5	32538.1	50137.8	33576.4	40754.9	31919.1	34713.6	21227	20574.8	20570	21115.2	-0.542838	0.033337	1.23895
Lewis x trisaccharide	1082.55	2821.32	6874.74	11060.6	2716.5	3681.93	6035.91	2987.11	17541.1	17355.7	24519.4	24674.6	1.72138	0.0228438	1.23403
Pelletierine hydrochloride	12580.7	24936	31744.6	28141.4	21261.1	25076.8	19351.8	21197.5	11809.7	10432.1	10648.7	9868.18	-0.786941	0.0138634	1.22871
1-(4-piperidinyl)-1,3-dihydro-2h-indol-2-one	11417.9	17009.6	24620.4	34544.1	31193.3	22115.9	15894.1	3708.16	19966.6	16423.8	9497.82	8822.96	-0.922989	0.0273892	1.22743
Methyl 2-[(2,3-dihydroxybenzoyl)amino]-3-hydroxypropanoate	4859.63	16109.8	36076.5	8299.49	11805.4	6975.6	3254.36	2154.43	3991.97	1342.6	3052.81	1809.04	-2.43053	0.0359389	1.22078
S-adenosyl-l-homocysteine	21882.1	25117.4	18724.6	23563.7	21539	17884.6	16818.1	17594.5	11998.5	11694.8	6895.69	12462.1	-0.732548	0.00138016	1.2175
(4ar,5s)-9,9a-dihydroxy-3,4a,5-trimethyl-5,6,7,8,8a,9-hexahydro-4h-benzo[f][1]benzofuran-2-one	24220.4	28598.9	35086.2	43991.6	31323.1	38441.9	25677.7	33743.2	22683.7	21113	16349.2	20938.7	-0.521312	0.0220664	1.2054
1h-benzofuro[2,3-c]azepin-1-one, 2,3,4,5-tetrahydro-7-hydroxy-	12384.4	18083.8	40449.2	19916.6	7877.5	6816.26	4891.69	3336.76	6432.76	5225.73	11833.1	3717.59	-1.57427	0.048787	1.20279
1-ethylpropylamine	4701.37	9777.08	13065.1	16066.4	18527	18858.8	4909.63	6269.7	6307.22	5057.28	2963.97	2830.15	-1.51511	0.00374478	1.20048
D-psicose	8683.63	22952.5	16833.8	31105	39841.3	36318.1	16623.4	10186.2	17272.7	17211.3	11819.1	14654.3	-0.827337	0.0484346	1.19556
Vulgarin	17676.8	33267.4	26570.4	32232.8	32154.8	38232.9	28063.2	32790.5	16762.5	16980	10094.8	9545.61	-0.657054	0.0465066	1.19281
Topiramate	8903.33	3981.52	1072.05	1192.57	2687.67	2310.71	11185.2	13643.2	29881.6	9893.76	9240.9	5917.82	1.98508	0.0221181	1.19116
Pentostatin	22587.3	27382.2	27060	33707.4	28650.6	28674.2	19282.8	22019.1	19957.1	15805.6	17952.3	24130.3	-0.496246	0.00153694	1.18874
Sphingomyelin d18	38674.5	31287.6	15072.8	15869.7	18669.6	23197.8	24337.7	17101.3	9739.01	8267.01	6517.01	10823.6	-0.894805	0.0420009	1.1864
D-ribose 5-phosphate	2974.01	3601.91	2470.34	382.514	3488.3	5061.95	32111.8	11418.6	7152.09	7671.31	13895.2	5475.37	2.11205	0.0348661	1.17543
Tangeritin	6012.59	27980.3	16081.8	20519.5	22093.4	17061.9	10415.2	12275.9	9167.68	7570.08	6652.77	8152.25	-1.01695	0.0140853	1.17372
4-hydroxytriamterene sulfate	1068.28	1458.32	1457.83	2067.58	1667.05	4145.52	6757.15	6103.77	11441.6	10488.7	10842.7	8416.66	2.18765	4.39757e-05	1.16963
Piperophos	5429.84	24555	13324.8	24044.5	18474.1	14986.3	10414.1	9462.47	8185.44	6214.14	5864.47	7038.12	-1.09549	0.0146895	1.14881
Ginkgolide b	10080.8	12766.9	16565.9	22993.1	17533.7	15427.5	21794.4	21280.5	24269.4	27849.1	22154.1	25423.7	0.58213	0.00348414	1.14823
Dinor-12-oxophytodienoic acid	10382.4	24259.7	27157.7	25167.3	31320.6	27296.8	17513.8	20418.5	13044.2	13865.2	12929.6	13795.5	-0.668959	0.0183384	1.1393
Fisetin	45700.2	19758.9	34634.4	29089.6	25036.8	29559.3	34336.5	38100.4	42931.9	42689.3	40206.1	42282.5	0.388343	0.0351368	1.12529
Beta-hydroxybutyrate	3407.13	9316.13	5438.89	10458	9737.98	11989.5	10628.7	8037.27	16451.4	17670.8	23401.4	26721.3	1.0314	0.0214405	1.12507
5-hydroxy-2,2',3,4,4',5'-hexachlorobiphenyl	2287.04	2658.21	1750.74	1949.42	2725.4	3102.41	22801.3	16433.4	6462.5	6303.74	6692.29	4720.3	2.13141	0.021529	1.12105
Cimifugin	7700.89	13779.9	9063.9	20154	22003.1	23053.2	8566.05	5561.51	8137.68	7501.4	7795.23	8292.03	-1.0623	0.013384	1.11471
D-psicose, permethyl-	9174.67	19378.6	25298	27979.3	21283.2	21516.8	16313.8	15980.5	11692.2	13390.6	6564.3	9496.13	-0.763067	0.0192957	1.11236
(2s)-8-[(e)-3-hydroxy-3-methylbut-1-enyl]-5,7-dimethoxy-2-phenyl-2,3-dihydrochromen-4-one	26525.9	16513.4	17516.6	17997	20355.7	15260.5	19478.1	18288.6	12753.1	3075.56	3424.52	3888.25	-0.906465	0.0311147	1.10251
Laurylguanidine	10638.7	19529.8	12093.1	15879.5	8096.86	15187.2	6514.64	8020.9	6675.49	5607.11	6892.62	5557.57	-1.05211	0.00216601	1.09568
1,2-dipalmitoleoyl-sn-glycero-3-phosphoethanolamine	14580.3	17767.3	15900	15389.1	14263.4	17493	9363.26	11218.4	9309.01	9577.31	9462.62	11212.3	-0.665492	8.45567e-06	1.09022
Zectran	35998.3	46284.8	42861	37459.5	35424.2	42214.1	34805.1	36694.7	31579.3	30537.8	33501	29762.6	-0.287167	0.00620644	1.06996
Dorzolamide	15209.1	23900.5	12733.8	11287.3	21543.9	11285.7	14729.2	25497.6	25080.3	23983.9	28669.2	26261.8	0.587782	0.0220986	1.06627
19-nor-4-androstene-3,17-dione	12391.6	26542.3	33469.2	27531.1	22330.4	34943.6	17733.1	23180.5	16621.5	17090.7	16614.8	14833.4	-0.567608	0.0372145	1.05845
1-hexadecyl-2-(9z-octadecenoyl)-sn-glycero-3-phosphoethanolamine	18183.3	27253.8	14058	11106.5	21604.6	23130.1	36091.8	26525.4	24553.5	22568	30947.2	24006.9	0.513931	0.0286047	1.05521
Limaprost	49887.8	38865.3	34920.8	33822.1	27769.1	31190.2	30423.3	24020.1	34365.6	28729	21998.5	25711.5	-0.389436	0.0416542	1.05209
Isoxadifen-ethyl	8977.22	15662.3	22827.3	28331.9	14214.1	17850.3	10499.9	13674.5	9100.46	7525.06	10279	9618.15	-0.829504	0.0218686	1.05119
N-acetyl-o-methyltyrosine	8042.76	28435.7	24930.7	31309.7	28339.1	17847.9	21811.6	11943	15563.7	14173.4	10785.5	12115.1	-0.685133	0.0497408	1.05094
Homocitrate	1834.03	8214.06	11567.1	5572.24	5266.78	6385.85	14087.3	9641.79	16859.2	12075.5	13282.1	11886.7	1.00283	0.00284906	1.04973
Phenylpyruvate	5604.51	20237.1	19919.4	23730.5	19320.7	19695.1	6602.74	6712.44	12551.6	11376.2	15061.9	9595.26	-0.80978	0.0238677	1.04862
1-myristoyl-2-stearoyl-sn-glycero-3-phosphocholine	15430.5	16857.1	12815.3	15148.7	17763.6	15740.3	9416.1	11408	10621.9	12648.7	8155.86	5965.41	-0.687487	0.000587545	1.03425
3-(aminomethyl)-7-fluoroquinolin-2-ol	6344.1	17397.4	22938.4	16178.7	13160.3	17706	10547.1	10900	8474.16	7953.37	6616.57	6351.17	-0.882401	0.0136699	1.03111
8-[(2r,3s)-5,7-dihydroxy-2-(4-hydroxyphenyl)-4-oxo-2,3-dihydrochromen-3-yl]-5,7-dihydroxy-2-(4-hydroxyphenyl)chromen-4-one	14814	12534.3	23789.6	16041.6	14619.7	23320.5	7715.07	6017.54	14884.9	17168.2	6759.97	7113.08	-0.817228	0.021147	1.03002
Pyridine, 4-[4-(4-fluorophenyl)-2-[4-(methylsulfonyl)phenyl]-1h-imidazol-5-yl]-	2292.16	3273.48	1030.73	1477.24	4406.72	9915.31	12481.3	6536.08	12195.1	7555.56	12854.5	8906.4	1.43441	0.00455788	1.01431
Myristoleic acid	18849.8	19591.7	13399.4	9897.92	8931.93	14480.1	10664.3	9997.52	4886.46	9274.43	5426.63	4599.78	-0.924939	0.0103729	1.00914
Terbuthylazine	10025	22208.2	27132.4	25921.8	14122.7	16555.2	14565.8	18215.4	10637.1	10754.8	8501.68	7471.99	-0.725244	0.040132	1.00515
Securinine	14967.9	26803.9	22564.2	27649.1	23503.3	30938.3	22148	20435.4	17004.4	16545	15815.3	10933.1	-0.5092	0.0252523	1.00487
Furalaxyl	6188.65	14465.4	7517.39	6792.35	10822.1	11188.5	13770.9	9628	18889.6	16879.3	18068.7	18269.1	0.745272	0.00840198	1.00291
